# Supplementary material for: Altitudinal patterns in breeding bird species richness and density in relation to climate, habitat heterogeneity, and migration influence in a temperate montane forest (South Korea)
Source: PeerJ. 2018 May 23;6:e4857. doi: 10.7717/peerj.4857 (PMC5970552; doi:10.7717/peerj.4857)
Supplement: Supplemental Information 6 [file peerj-06-4857-s006.xlsx]

## Sheet: Sheet1
No. of species	No. of individual	Spring temperature	Relative humidity	Vegetation understory	Vegetation midstory	Vegetation overstory	Habitat diversity	Elevation	Migrant rate of Species	Migrant rate of Individual
7	22	10.3467	1.03237	1	2	3	0.279733	1360	0.571429	0.681818
11	20	10.4547	1.03022	3	1	3	0.639423	1270	0.333333	0.411765
9	12	11.2243	1.01478	2	1	3	0.412642	1145	0.555556	0.583333
11	22	11.5377	1.00938	2	3	3	0.615747	1010	0.363636	0.409091
6	8	10.36	1.03211	3	2	1	0.319461	1350	0.666667	0.625
7	13	10.289	1.03473	3	2	3	0	1283	0.428571	0.538462
7	9	11.2333	1.01466	1	3	3	0.38498	1143	0.428571	0.444444
6	7	11.5651	1.00884	1	2	3	0.559795	1015	0.333333	0.428571
8	31	12.4718	0.985891	3	3	3	0.170439	994	0.5	0.193548
11	23	12.7774	0.978743	2	2	3	0.85217	914	0.272727	0.130435
10	17	13.2903	0.969729	1	1	3	0.660898	892	0.3	0.176471
10	20	13.5898	0.965494	2	3	3	0.969053	850	0.3	0.2
9	21	13.7748	0.962415	2	2	2	0.830328	774	0.333333	0.238095
10	21	14.0073	0.958425	1	2	3	0.743317	734	0.4	0.285714
5	10	13.759	0.962468	3	2	3	0.252097	606	0.6	0.5
3	6	13.3543	0.968877	2	2	3	0.0800279	650	0.333333	0.166667
9	20	14.2837	0.953271	2	3	2	0.705949	580	0.555556	0.55
3	13	14.16	0.955168	1	3	2	1.24211	580	0	0
6	13	14.8246	0.944584	1	3	2	0.789743	413	0.166667	0.0769231
6	20	14.9158	0.944782	1	3	1	0.167582	428	0	0
6	18	15.07	0.944166	2	2	3	0.213445	426	0.166667	0.222222
3	7	15.5309	0.937533	1	2	1	0.157556	316	0.333333	0.142857
7	15	15.6067	0.936588	1	2	1	0.489206	303	0	0
8	15	15.9094	0.932852	1	3	1	0.294364	271	0.125	0.0666667
7	23	16.0567	0.929766	2	3	1	1.23906	229	0.428571	0.434783
8	23	10.682	1.0087	2	1	3	0.0743614	1024	0.375	0.478261
8	18	10.4111	1.01557	2	2	3	0	1080	0.25	0.166667
10	24	10.3377	1.01775	2	2	3	0	1115	0.4	0.291667
12	19	10.1557	1.02347	1	1	3	0	1148	0.416667	0.315789
6	16	11.7771	0.980546	1	3	3	0.171902	882	0.2	0.0666667
7	14	11.2361	0.994395	2	2	3	0.129025	974	0.5	0.230769
10	16	11.3826	0.990542	3	3	3	0.167042	921	0.5	0.3125
11	24	11.4781	0.988083	1	2	3	0.152909	906	0.363636	0.208333
10	26	13.3032	0.952254	1	2	2	0.170985	652	0.444444	0.181818
12	31	14.4358	0.936885	2	3	3	0.627947	473	0.363636	0.121212
9	17	9.99001	1.0277	3	1	2	0	1270	0.333333	0.411765
7	14	9.99068	1.02788	2	2	2	0	1269	0.428571	0.5
3	7	10.0514	1.02709	3	3	0	0	1323	0.666667	0.714286
4	9	10.053	1.02716	3	2	0	0	1326	0.5	0.666667
5	16	13.6426	0.948022	1	2	3	0.205545	590	0.2	0.125
11	33	15.5972	0.916612	1	1	1	1.02014	394	0.166667	0.0645161
6	6	14.4296	0.939323	1	2	2	1.38259	453	0.666667	0.666667
4	6	13.6523	0.947873	1	1	1	0.213666	588	0	0
8	12	12.8173	0.959377	1	2	2	0.167221	692	0.375	0.333333
5	5	12.3586	0.966419	1	1	2	0.274166	783	0.2	0.2
6	22	12.7074	0.961135	1	1	2	0.196848	732	0.166667	0.0454545
11	17	10.6544	1.01866	2	1	3	0	1031	0.636364	0.705882
9	13	10.6477	1.01856	3	2	3	0	1018	0.333333	0.384615
9	19	10.7278	1.01697	2	1	3	0	960	0.444444	0.631579
6	14	11.687	0.995636	2	2	3	0.461367	966	0.666667	0.785714
10	26	12.6673	0.97356	2	3	3	1.03251	880	0.5	0.769231
9	65	12.6049	0.974759	3	1	3	0	819	0.333333	0.4
8	20	13.085	0.965313	3	1	3	0	744	0.375	0.35
9	31	12.3426	0.979887	3	2	3	0.11938	723	0.222222	0.258065
9	33	13.4779	0.957443	3	3	3	1.17437	638	0.444444	0.515152
8	19	13.4748	0.957252	3	1	3	0.986693	608	0.5	0.578947
7	12	13.6441	0.955201	3	3	1	1.37537	573	0.142857	0.166667
11	20	13.5925	0.955395	1	2	3	0.558151	550	0.272727	0.4
10	26	14.1056	0.944518	0	1	3	0.449568	480	0.5	0.423077
11	20	14.5533	0.940231	1	2	2	0.8004	427	0.363636	0.25
12	45	15.0668	0.929266	3	2	1	1.28778	365	0.25	0.0888889
11	17	15.6147	0.921068	1	1	2	1.06836	305	0.272727	0.235294
10	47	15.6021	0.924124	1	2	2	1.37029	276	0.2	0.0638298
5	6	15.7314	0.921785	0	1	3	0.305779	284	0.6	0.5
8	19	10.6768	1.0197	3	2	1	0	1140	0.375	0.315789
9	18	10.6491	1.02086	3	2	1	0	1172	0.333333	0.277778
8	19	10.5692	1.02335	3	2	1	0	1221	0.5	0.526316
7	12	10.5101	1.02511	3	1	0	0.108471	1275	0.571429	0.666667
4	13	10.5066	1.02518	3	3	1	0.482578	1313	0.5	0.384615
5	18	10.5038	1.02528	3	2	0	0.581167	1314	0.4	0.333333
9	31	13.481	0.946687	3	1	3	0.08021	769	0.333333	0.741935
14	73	13.4223	0.948121	3	2	3	0.388033	710	0.357143	0.232877
12	38	13.616	0.946876	3	3	3	0.994309	670	0.333333	0.184211
13	34	13.9969	0.937089	2	1	2	0.828323	642	0.307692	0.176471
15	30	14.3295	0.930875	3	1	3	1.16369	586	0.266667	0.266667
8	26	14.4998	0.927856	3	3	3	1.22126	560	0.375	0.115385
7	20	10.9995	1.00517	2	3	3	0	1033	0.857143	0.7
9	12	11.2504	0.997362	2	2	3	0	1041	0.555556	0.5
10	19	11.7888	0.983761	1	2	3	0	987	0.4	0.578947
9	21	11.9937	0.97779	1	2	3	0	944	0.555556	0.619048
9	20	12.6975	0.961682	1	2	3	0.431744	869	0.333333	0.45
10	28	12.826	0.95884	1	3	3	0.6502	820	0.4	0.285714
11	25	10.5515	1.02373	3	3	1	0.687205	1320	0.636364	0.64
6	10	10.5588	1.02351	1	0	2	0.67347	1311	0.833333	0.9
9	12	10.6756	1.01966	2	0	2	0.692746	1267	0.555556	0.416667
10	14	10.7453	1.01747	2	2	2	0.329104	1230	0.5	0.571429
10	16	10.5984	1.02009	1	3	2	0	1170	0.4	0.4375
11	13	10.7789	1.0124	2	1	3	0	1120	0.545455	0.538462
6	10	14.7679	0.924778	3	2	1	1.17949	470	0.333333	0.2
5	10	14.7061	0.925795	3	2	1	1.05945	484	0.2	0.2
4	15	15.5287	0.911859	1	2	1	1.29592	384	0.5	0.733333
6	17	15.6195	0.911409	1	3	1	1.32039	385	0.333333	0.470588
7	15	16.0909	0.907008	3	2	1	1.87938	295	0.142857	0.2
6	24	16.043	0.907629	2	3	2	1.71402	294	0.333333	0.166667
9	20	11.2635	0.980773	3	3	3	0	1130	0.666667	0.75
8	21	11.3178	0.979294	3	1	3	0	1117	0.625	0.809524
9	19	11.5625	0.974247	2	2	3	0	1080	0.555556	0.631579
7	20	11.6003	0.973521	3	2	3	0	1034	0.571429	0.8
7	13	11.9896	0.966248	3	3	3	0	980	0.571429	0.615385
10	21	12.1941	0.962615	3	3	3	0	920	0.5	0.428571
12	27	12.684	0.955852	3	3	3	0	831	0.583333	0.444444
7	17	12.8008	0.954547	3	1	3	0	808	0.428571	0.411765
12	31	12.8059	0.95509	3	1	3	0	767	0.5	0.451613
10	25	12.825	0.95769	3	3	3	0.888011	729	0.4	0.36
14	38	13.5135	0.947949	3	2	3	1.44553	673	0.285714	0.210526
11	25	13.6334	0.944735	3	3	3	0.461605	646	0.272727	0.36
5	14	13.9551	0.94494	2	1	3	1.0373	582	0.2	0.285714
5	17	14.2649	0.939295	1	1	3	0.214112	559	0.4	0.117647
8	12	14.6855	0.936756	1	1	2	1.41616	448	0.25	0.25
9	16	14.8082	0.934562	2	1	1	0.689294	430	0.333333	0.25
8	10	14.8017	0.940533	1	1	3	0.361244	383	0.375	0.4
7	28	14.8928	0.940116	2	1	2	0.140784	347	0.142857	0.0357143
7	13	15.1599	0.934885	1	0	3	1.06925	292	0.428571	0.230769
10	24	16.0853	0.917195	1	3	2	1.75191	242	0	0
7	19	10.4571	0.996087	1	2	2	0	1231	0.571429	0.421053
6	11	10.3774	0.997378	3	2	1	0	1238	0.666667	0.636364
5	10	10.1058	1.00247	1	2	2	0	1335	0.6	0.6
5	7	10.028	1.00316	3	1	1	0	1336	0.8	0.857143
7	15	9.91084	1.00805	3	1	1	0.693083	1313	0.5	0.384615
9	23	10.4598	0.998145	2	2	3	0	1235	0.444444	0.434783
7	13	10.6274	0.995243	2	2	3	0.668391	1165	0.571429	0.692308
7	10	11.2174	0.985266	3	2	3	0.296881	1018	0.428571	0.6
5	6	11.5929	0.979028	2	2	3	0.837969	968	0.75	0.7
8	15	9.91938	1.00792	3	1	3	0.687375	1316	0.5	0.466667
8	18	10.5079	0.997347	3	2	3	0	1228	0.5	0.722222
7	12	10.5067	0.997188	3	3	3	0.55029	1165	0.714286	0.833333
6	11	11.2556	0.984629	3	2	3	0.395321	1004	0.666667	0.545455
8	20	11.6718	0.978055	3	1	3	0.679469	986	0.75	0.7
10	25	12.4305	0.967743	2	1	3	0.806025	879	0.7	0.56
9	18	12.8159	0.962861	3	0	2	0.52773	813	0.444444	0.277778
12	38	12.86	0.961783	2	1	3	0.92716	782	0.25	0.184211
10	31	13.0017	0.959808	3	1	3	0.664463	744	0.2	0.0967742
11	20	13.1642	0.957525	3	2	3	0.681769	698	0.545455	0.5
12	46	13.5747	0.95232	3	2	2	1.21293	651	0.166667	0.0652174
7	15	13.9819	0.946942	3	3	1	1.01637	568	0.285714	0.333333
9	15	14.1809	0.944269	3	3	1	1.08244	567	0.222222	0.2
8	27	14.4095	0.941732	3	3	1	0.797857	495	0.125	0.037037
9	23	14.7852	0.936603	1	3	0	1.15989	463	0.222222	0.0869565
9	20	15.0154	0.933521	1	3	2	1.17826	394	0.333333	0.3
6	17	14.9894	0.934824	3	1	1	1.6053	388	0.5	0.235294
7	15	15.7675	0.926165	1	2	1	1.7107	294	0.142857	0.133333
5	20	15.8368	0.925562	1	3	1	1.43288	271	0	0
